# Supplementary material for: Anti-Obesity Effect and Mechanism of Chitooligosaccharides Were Revealed Based on Lipidomics in Diet-Induced Obese Mice
Source: Molecules. 2023 Jul 23;28(14):5595. doi: 10.3390/molecules28145595 (PMC10384603; doi:10.3390/molecules28145595)
Supplement: Supplementary file 1 [file molecules-28-05595-s001.zip]

Archive with 1 entries (1 files):
- molecules-2494605-supplementary.pdf
